# Supplementary material for: Review of the genus Isodemis Diakonoff (Lepidoptera, Tortricidae) from China, with description of three new species
Source: Zookeys. 2011 Jan 26;(77):51–64. doi: 10.3897/zookeys.77.937 (PMC3088057; doi:10.3897/zookeys.77.937)
Supplement: XML Treatment for Isodemis [file zookeys.77.937-treatment1.xml]

<!DOCTYPE tp:taxon-treatment
  PUBLIC "-//TaxonX//DTD Taxonomic Treatment Publishing DTD v0 20100105//EN" "tax-treatment-NSO.dtd">
<tp:taxon-treatment xmlns:tp="http://www.plazi.org/taxpub"><tp:treatment-meta><mixed-citation publication-type="journal"><person-group><name><surname>Sun</surname><given-names>Yinghui</given-names></name><name><surname>Li</surname><given-names>Houhun</given-names></name></person-group><article-title>Review of the genus <italic>Isodemis</italic> Diakonoff (Lepidoptera, Tortricidae) from China, with description of three new species</article-title><source>Zookeys</source><day>26</day><month>1</month><year>2011</year><volume>2011</volume><issue>77</issue><fpage>51</fpage><lpage>64</lpage><pub-id pub-id-type="doi">10.3897/zookeys.77.937</pub-id></mixed-citation></tp:treatment-meta><tp:nomenclature><tp:taxon-name>
                        <tp:taxon-name-part taxon-name-part-type="genus">Isodemis</tp:taxon-name-part>
                    </tp:taxon-name><tp:taxon-authority>Diakonoff, 1952</tp:taxon-authority><tp:nomenclature-citation-list><tp:nomenclature-citation><tp:taxon-name>Isodemis</tp:taxon-name><comment><xref ref-type="bibr" rid="B3">Diakonoff 1952</xref>: 147. Type species: <tp:taxon-name>Batodes serpentinana</tp:taxon-name> Walker, 1863 (original designation).</comment></tp:nomenclature-citation></tp:nomenclature-citation-list></tp:nomenclature><tp:treatment-sec sec-type="Diagnosis"><title>Diagnosis.</title><p><tp:taxon-name>Isodemis</tp:taxon-name> is characterized by the labial palpus obliquely uprising almost as high as upper edge of eye; the forewing dominantly yellowish brown or ochreous brown; the median fascia interrupted or indistinct near costal margin; male genitalia with gnathos hooked, valva with a C-shaped plica, with numerous fine wrinkles between plica and costa, and the sacculus with terminal process; female genitalia with the ductus bursae usually with cestum, and the single dentate signum with a conspicuous globular process placed posteriorly in the corpus bursae.</p></tp:treatment-sec><tp:treatment-sec sec-type="Distribution"><title>Distribution.</title><p>China, Vietnam, Thailand, Indonesia, Nepal, India and Sri Lanka.</p></tp:treatment-sec><tp:treatment-sec sec-type="Discussion"><title>Discussion.</title><p>Most species of this genus show a stong sexual dimorphism, which makes species identification difficult.Of the seven previously described species, <tp:taxon-name>Isodemis longicera</tp:taxon-name> Razowski, 2009 and <tp:taxon-name>Isodemis brevicera</tp:taxon-name> Razowski, 2009 were described from the males, while <tp:taxon-name>Isodemis ngoclinha</tp:taxon-name> Razowski, 2009 was described from females. Currently, no additional knowledge has been added to these three species. Therefore, we have excluded <tp:taxon-name>Isodemis ngoclinha</tp:taxon-name> from the key based on forewing patterns and male genitalia.</p><!--PageBreak--></tp:treatment-sec><tp:treatment-sec sec-type="Key to the known species of Isodemis"><title>Key to the known species of <tp:taxon-name>Isodemis</tp:taxon-name>.</title><table-wrap content-type="key" position="anchor" orientation="portrait"><table><tbody><tr><td rowspan="1" colspan="1">1</td><td rowspan="1" colspan="1">Forewing with a semicircular pattern above dorsum</td><td rowspan="1" colspan="1">2</td></tr><tr><td rowspan="1" colspan="1">–</td><td rowspan="1" colspan="1">Forewing without such a pattern above dorsum</td><td rowspan="1" colspan="1">4</td></tr><tr><td rowspan="1" colspan="1">2</td><td rowspan="1" colspan="1"> Subapical blotch extending from costal margin to tornus</td><td rowspan="1" colspan="1"><tp:taxon-name>Isodemis illiberalis</tp:taxon-name> (Meyrick, 1918)</td></tr><tr><td rowspan="1" colspan="1">–</td><td rowspan="1" colspan="1">Subapical blotch not reaching tornus</td><td rowspan="1" colspan="1">3</td></tr><tr><td rowspan="1" colspan="1">3</td><td rowspan="1" colspan="1">Uncus broad rectangular, phallus with one cornutus in male genitalia</td><td rowspan="1" colspan="1"><tp:taxon-name>Isodemis quadrata</tp:taxon-name> sp. n.</td></tr><tr><td rowspan="1" colspan="1">–</td><td rowspan="1" colspan="1">Uncus broadened slightly from basal 1/4 to apex, phallus with two cornuti in male genitalia</td><td rowspan="1" colspan="1"><tp:taxon-name>Isodemis guangxiensis</tp:taxon-name> sp. n.</td></tr><tr><td rowspan="1" colspan="1">4</td><td rowspan="1" colspan="1">Forewing with an annular pattern at middle</td><td rowspan="1" colspan="1">5</td></tr><tr><td rowspan="1" colspan="1">–</td><td rowspan="1" colspan="1">Forewing without such a pattern at middle</td><td rowspan="1" colspan="1">7</td></tr><tr><td rowspan="1" colspan="1">5</td><td rowspan="1" colspan="1">Terminal process of sacculus long, reaching plica in male genitalia</td><td rowspan="1" colspan="1"><tp:taxon-name>Isodemis longicera</tp:taxon-name> Razowski, 2009</td></tr><tr><td rowspan="1" colspan="1">–</td><td rowspan="1" colspan="1">Terminal process of sacculus short, not reaching plica in male genitalia</td><td rowspan="1" colspan="1">6</td></tr><tr><td rowspan="1" colspan="1">6</td><td rowspan="1" colspan="1">Uncus with basal portion narrower than distal portion</td><td rowspan="1" colspan="1"><tp:taxon-name>Isodemis brevicera</tp:taxon-name> Razowski, 2009</td></tr><tr><td rowspan="1" colspan="1">–</td><td rowspan="1" colspan="1">Uncus nearly rectangular, slightly narrowed in distal 2/5</td><td rowspan="1" colspan="1"><tp:taxon-name>Isodemis hainaniensis</tp:taxon-name> sp. n.</td></tr><tr><td rowspan="1" colspan="1">7</td><td rowspan="1" colspan="1">Phallus with one cornutusin male genitalia</td><td rowspan="1" colspan="1"><tp:taxon-name>Isodemis proxima</tp:taxon-name> Razowski, 2000</td></tr><tr><td rowspan="1" colspan="1">–</td><td rowspan="1" colspan="1">Phallus with two cornutiin male genitalia</td><td rowspan="1" colspan="1">8</td></tr><tr><td rowspan="1" colspan="1">8</td><td rowspan="1" colspan="1">Cornuti equal in length, not undulate</td><td rowspan="1" colspan="1"><tp:taxon-name>Isodemis stenotera</tp:taxon-name> Diakonoff, 1983</td></tr><tr><td rowspan="1" colspan="1">–</td><td rowspan="1" colspan="1">Cornuti unequal in length, longer one undulate</td><td rowspan="1" colspan="1"><tp:taxon-name>Isodemis serpentinana</tp:taxon-name> (Walker, 1863)</td></tr></tbody></table></table-wrap><!--PageBreak--></tp:treatment-sec><ref-list><ref id="B3"><mixed-citation xmlns:xlink="http://www.w3.org/1999/xlink" xlink:type="simple"><person-group><name name-style="western"><surname>Diakonoff</surname><given-names>A</given-names></name></person-group> (<year>1952</year>)<article-title> Wissenschaftliche Ergebnisse der Sumba-Expedition des Museums für Völkerkunde und des Naturhistorischen Museums in Basel, 1949. Microlepidoptera. Part 1</article-title>. <source>Verhandlungen der Naturforschenden Gesellschaft in Basel</source><volume>63</volume>: <fpage>137</fpage>–<lpage>152</lpage>.</mixed-citation></ref></ref-list></tp:taxon-treatment>
