# Supplementary material for: Review of the genus Isodemis Diakonoff (Lepidoptera, Tortricidae) from China, with description of three new species
Source: Zookeys. 2011 Jan 26;(77):51–64. doi: 10.3897/zookeys.77.937 (PMC3088057; doi:10.3897/zookeys.77.937)
Supplement: XML Treatment for Isodemis illiberalis [file zookeys.77.937-treatment2.xml]

<!DOCTYPE tp:taxon-treatment
  PUBLIC "-//TaxonX//DTD Taxonomic Treatment Publishing DTD v0 20100105//EN" "tax-treatment-NSO.dtd">
<tp:taxon-treatment xmlns:tp="http://www.plazi.org/taxpub"><tp:treatment-meta><mixed-citation publication-type="journal"><person-group><name><surname>Sun</surname><given-names>Yinghui</given-names></name><name><surname>Li</surname><given-names>Houhun</given-names></name></person-group><article-title>Review of the genus <italic>Isodemis</italic> Diakonoff (Lepidoptera, Tortricidae) from China, with description of three new species</article-title><source>Zookeys</source><day>26</day><month>1</month><year>2011</year><volume>2011</volume><issue>77</issue><fpage>51</fpage><lpage>64</lpage><pub-id pub-id-type="doi">10.3897/zookeys.77.937</pub-id></mixed-citation></tp:treatment-meta><tp:nomenclature><tp:taxon-name>
                        <tp:taxon-name-part taxon-name-part-type="genus">Isodemis</tp:taxon-name-part>
                        <tp:taxon-name-part taxon-name-part-type="species">illiberalis</tp:taxon-name-part>
                    </tp:taxon-name><tp:taxon-authority>(Meyrick, 1918)</tp:taxon-authority><xref ref-type="fig" rid="F2">Figs 1</xref><xref ref-type="fig" rid="F3">11–12</xref><tp:nomenclature-citation-list><tp:nomenclature-citation><tp:taxon-name>Tortrix illiberalis</tp:taxon-name><comment><xref ref-type="bibr" rid="B8">Meyrick 1918</xref>: 168. Type locality: India.</comment></tp:nomenclature-citation><tp:nomenclature-citation><tp:taxon-name>Cacoecia interjecta</tp:taxon-name><comment><xref ref-type="bibr" rid="B10">Meyrick 1922</xref>: 496. Type locality: India.</comment></tp:nomenclature-citation><tp:nomenclature-citation><tp:taxon-name>Syndemis montivola</tp:taxon-name><comment><xref ref-type="bibr" rid="B1">Diakonoff 1941</xref>: 40. Type locality: India.</comment></tp:nomenclature-citation><tp:nomenclature-citation><tp:taxon-name>Isodemis illiberalis</tp:taxon-name><comment>(<xref ref-type="bibr" rid="B8">Meyrick 1918</xref>): <xref ref-type="bibr" rid="B4">Diakonoff 1976</xref>: 113.</comment></tp:nomenclature-citation></tp:nomenclature-citation-list></tp:nomenclature><tp:treatment-sec sec-type="Material examined"><title>Material examined.</title><p>1 ♂, <bold>China, Guangxi Zhuang Autonomous Region:</bold> Milv Village, Nanping Town, Shangsi County (22°09'N, 107°58'E), 770 m, 3.IV.2002, coll. Shulian Hao and Huaijun Xue; 1 ♂, Mt. Pinglong, Shangsi County (22°09'N, 107°58'E), 510 m, 6.IV.2002, coll. Shulian Hao and Huaijun Xue; 1 ♂, Mt. Villa Huawang, Jinxiu Yao Autonomous County (24°08'N, 110°11'E), 550 m, 14.IV.2002, coll. Shulian Hao and Huaijun Xue; 8 ♂♂, Grand Canyon Laohutiao, Napo County (23°44'N, 106°48'E), 30.VII.2008, coll. Liusheng Chen and Guoyi Wu; 1 ♂, <bold>China, Yunnan Province:</bold> Tengchong County (25°01'N, 98°30'E), 1950 m, 28.IX.2002, coll. Huaijun Xue; 2 ♂♂, Xiaoheishan Nature Reserves (24°35'N, 98°41'E), 2300 m, 10.VIII.2005, coll. Yingdang Ren.</p></tp:treatment-sec><tp:treatment-sec sec-type="Diagnosis"><title>Diagnosis.</title><p>Adult (<xref ref-type="fig" rid="F2">Fig. 1</xref>) with wingspan 16.0–19.5 mm. This species is characterized by the male genitalia with the uncus broadening from basal 1/3 to blunt apex, and the phallus having eight to twenty-three deciduous cornuti and a single non-deciduous cornutus (<xref ref-type="fig" rid="F2">Figs 11–12</xref>); in the female genitalia by the sterigma deeply V-shaped, the ductus bursae about 1.5 times the corpus bursae, and the globular process almost 1/2 length of the signum (<xref ref-type="bibr" rid="B1">Diakonoff 1941</xref>: 40, fig. 5). It can be easily distinguished from its congeners by the median fascia extending from below distal half of the costal fold to the dorsum and the subapical blotch reaching the tornus.</p><fig id="F2" position="float" orientation="portrait"><label>Figures 1–10.</label><caption><p>Adults of <tp:taxon-name>Isodemis</tp:taxon-name> spp. <bold>1</bold> <tp:taxon-name>Isodemis illiberalis</tp:taxon-name> (Meyrick), ♂ <bold>2–3</bold> <tp:taxon-name>Isodemis stenotera</tp:taxon-name> Diakonoff, ♂ (showing variation of markings) <bold>4</bold> <tp:taxon-name>Isodemis stenotera</tp:taxon-name> Diakonoff, ♀ <bold>5</bold> <tp:taxon-name>Isodemis proxima</tp:taxon-name> Razowski,♂ <bold>6</bold> <tp:taxon-name>Isodemis quadrata</tp:taxon-name> sp. n., holotype, ♂ <bold>7</bold> <tp:taxon-name>Isodemis quadrata</tp:taxon-name> sp. n., paratype, ♀ <bold>8</bold> <tp:taxon-name>Isodemis guangxiensis</tp:taxon-name> sp. n. (male) <bold>9</bold> <tp:taxon-name>Isodemis hainanensis</tp:taxon-name> sp. n., holotype, ♂ <bold>10</bold> <tp:taxon-name>Isodemis hainanensis</tp:taxon-name> sp. n., paratype, ♀.</p></caption><graphic xmlns:xlink="http://www.w3.org/1999/xlink" xlink:href="ZooKeys-077-051-g002.jpg" position="float" orientation="portrait" xlink:type="simple"/></fig></tp:treatment-sec><tp:treatment-sec sec-type="Distribution"><title>Distribution.</title><p>China (Guangdong, Guangxi, Yunnan), Vietnam, Thailand, India, Nepal.</p></tp:treatment-sec><tp:treatment-sec sec-type="Variation"><title>Variation.</title><p>The uncus broadens from basal 1/3 to apex and the phallus has sixteen to twenty-three deciduous cornuti and a single non-deciduous cornutus in the specimens collected in Guangxi (<xref ref-type="fig" rid="F3">Fig. 11</xref>); while the uncus is parallel sided and the phallus bears eight deciduous cornuti and a single non-deciduous cornutus in the specimens collected in Yunnan (<xref ref-type="fig" rid="F3">Fig. 12</xref>).</p></tp:treatment-sec><tp:treatment-sec><!--Section generated to contain objects referenced in tp:taxon-treatment.--><fig id="F3" position="float" orientation="portrait"><label>Figures 11–15.</label><caption><p>Male genitalia of <tp:taxon-name>Isodemis</tp:taxon-name> spp. <bold>11–12</bold> <tp:taxon-name>Isodemis illiberalis</tp:taxon-name> (Meyrick): <bold>11</bold> slide no. SYH10014 <bold>12</bold> slide no. SYH10002 (showing variation of genitalia) <bold>13</bold> <tp:taxon-name>Isodemis stenotera</tp:taxon-name> Diakonoff, slide no. SYH09017 <bold>14</bold> <tp:taxon-name>Isodemis proxima</tp:taxon-name> Razowski,slide no. SYH10015 <bold>15</bold> <tp:taxon-name>Isodemis quadrata</tp:taxon-name> sp. n., holotype, slide no. WXP03332.</p></caption><graphic xmlns:xlink="http://www.w3.org/1999/xlink" xlink:href="ZooKeys-077-051-g003.jpg" position="float" orientation="portrait" xlink:type="simple"/></fig></tp:treatment-sec><ref-list><ref id="B8"><mixed-citation xmlns:xlink="http://www.w3.org/1999/xlink" xlink:type="simple"><person-group><name name-style="western"><surname>Meyrick</surname><given-names>E</given-names></name></person-group> (<year>1918</year>)<source> Exotic Microlepidoptera</source><volume>2</volume>(<issue>6</issue>): <fpage>161</fpage>–<lpage>192</lpage>.</mixed-citation></ref><ref id="B10"><mixed-citation xmlns:xlink="http://www.w3.org/1999/xlink" xlink:type="simple"><person-group><name name-style="western"><surname>Meyrick</surname><given-names>E</given-names></name></person-group> (<year>1922</year>)<source> Exotic Microlepidoptera</source><volume>2</volume>(<issue>16</issue>): <fpage>481</fpage>–<lpage>512</lpage>.</mixed-citation></ref><ref id="B1"><mixed-citation xmlns:xlink="http://www.w3.org/1999/xlink" xlink:type="simple"><person-group><name name-style="western"><surname>Diakonoff</surname><given-names>A</given-names></name></person-group> (<year>1941</year>)<article-title> New Asiatic and Papuan Tortricidae with records of other species (3rd communication on Indo-Malayan and Papuan Microlepidoptera).</article-title><source>Treubia</source><volume>18</volume>:<fpage>29</fpage>-<lpage>44</lpage>.</mixed-citation></ref><ref id="B4"><mixed-citation xmlns:xlink="http://www.w3.org/1999/xlink" xlink:type="simple"><person-group><name name-style="western"><surname>Diakonoff</surname><given-names>A</given-names></name></person-group> (<year>1976</year>)<article-title> Tortricidae from Nepal 2.</article-title><source>Zoologische Verhandelingen, Leiden</source><volume>144</volume>:<fpage>1</fpage>-<lpage>145</lpage>.</mixed-citation></ref></ref-list></tp:taxon-treatment>
