# Supplementary material for: Review of the genus Isodemis Diakonoff (Lepidoptera, Tortricidae) from China, with description of three new species
Source: Zookeys. 2011 Jan 26;(77):51–64. doi: 10.3897/zookeys.77.937 (PMC3088057; doi:10.3897/zookeys.77.937)
Supplement: XML Treatment for Isodemis stenotera [file zookeys.77.937-treatment3.xml]

<!DOCTYPE tp:taxon-treatment
  PUBLIC "-//TaxonX//DTD Taxonomic Treatment Publishing DTD v0 20100105//EN" "tax-treatment-NSO.dtd">
<tp:taxon-treatment xmlns:tp="http://www.plazi.org/taxpub"><tp:treatment-meta><mixed-citation publication-type="journal"><person-group><name><surname>Sun</surname><given-names>Yinghui</given-names></name><name><surname>Li</surname><given-names>Houhun</given-names></name></person-group><article-title>Review of the genus <italic>Isodemis</italic> Diakonoff (Lepidoptera, Tortricidae) from China, with description of three new species</article-title><source>Zookeys</source><day>26</day><month>1</month><year>2011</year><volume>2011</volume><issue>77</issue><fpage>51</fpage><lpage>64</lpage><pub-id pub-id-type="doi">10.3897/zookeys.77.937</pub-id></mixed-citation></tp:treatment-meta><tp:nomenclature><tp:taxon-name>
                        <tp:taxon-name-part taxon-name-part-type="genus">Isodemis</tp:taxon-name-part>
                        <tp:taxon-name-part taxon-name-part-type="species">stenotera</tp:taxon-name-part>
                    </tp:taxon-name><tp:taxon-authority>Diakonoff, 1983</tp:taxon-authority><xref ref-type="fig" rid="F2">Figs 2–4</xref><xref ref-type="fig" rid="F3">13</xref><xref ref-type="fig" rid="F4">18</xref><tp:nomenclature-citation-list><tp:nomenclature-citation><tp:taxon-name>Isodemis stenotera</tp:taxon-name><comment><xref ref-type="bibr" rid="B5">Diakonoff 1983</xref>: 92. Type locality: Indonesia.</comment></tp:nomenclature-citation></tp:nomenclature-citation-list></tp:nomenclature><tp:treatment-sec sec-type="Material examined"><title>Material examined.</title><p>1 ♂, 1 ♀, <bold>China, Hainan Province:</bold> 12–15.V.2005, coll. Min Wang and Liusheng Chen; 6 ♂♂, 2 ♀♀, Jianfengling (18°44'N, 109°10'E), V.2004, coll. Min Wang <italic>et al.</italic>; 1 ♂, 1 ♀, (21.V.2004) and 6 ♂♂, Jianfengling (18°44'N, 109°10'E), 940 m, 4–7.VI.2007, coll. Zhiwei Zhang and Weichun Li; 4 ♂♂, 1 ♀,<!--PageBreak--> Tianchi, Jianfengling, 790–810 m, 30.III-1.IV.2008, coll. Bingbing Hu and Haiyan Bai; 3 ♂♂, 20.IV.-12.VI.2010, coll. Bingbing Hu and Jing Zhang; 2 ♂♂, Yinggeling (19°02'N, 109°50'E), 28.VIII-3.IX.2005, coll. Min Wang and Liusheng Chen; <!--PageBreak-->1 ♂, Yinggeling, 620 m, 28.IV.2010, coll. Bingbing Hu and Jing Zhang; 3 ♂♂, 1 ♀, Mt. Wuzhi (18°52'N, 109°40'E), 700 m, 18–19.V.2007, coll. Zhiwei Zhang and Weichun Li; 7 ♂♂, 740 m, 14–15.IV.2009, coll. Qing Jin and Bingbing Hu; 2 ♂♂, Shuiman Town, Mt. Wuzhi (18°52'N, 109°40'E), 630 m, 16.IV.2009, coll. Qing Jin and Bingbing Hu;<!--PageBreak--> 1 ♀, Mt. Diaoluo (18°47'N, 109°52'E), 940 m, 2.VI.2007, coll. Zhiwei Zhang and Weichun Li; 1 ♂, 1 ♀, River Nancha, Bawangling (19°16'N, 109°03'E), 600 m, 9.VI.2007, coll. Zhiwei Zhang and Weichun Li; 9 ♂♂, 4 ♀♀ (4–9.IV.2008, coll. Bingbing Hu and Haiyan Bai); 3 ♂♂, 2 ♀♀ (23.IV.2009, coll. Bingbing Hu and Qing Jin), Dong’er Workstation, Bawangling (19°16'N, 109°03'E), 1000 m; 3 ♂♂, Dongyi Protection Station, Bawangling (19°16'N, 109°03'E), 650 m, 7.IV.2008, coll. Bingbing Hu and Haiyan Bai; <bold>China, Hunan Province:</bold> 3 ♂♂, Mt. Shunhuang, Dong’an County (26°24'N, 111°17'E), 20–22.V.2007, coll. Min Wang and Liusheng Chen;<!--PageBreak--> <bold>China, Yunnan Province:</bold> 1 ♂, Rare Botanic Garden, Ruili City (24°00'N, 97°50'E), 1000 m, 6.VIII.2005, coll. Yingdang Ren.</p></tp:treatment-sec><tp:treatment-sec sec-type="Diagnosis"><title>Diagnosis.</title><p>This species is very similar to the type species <tp:taxon-name>Isodemis serpentinana</tp:taxon-name> both in appearance and in the genitalia,but can be distinguished by the male genitalia having two nearly straight cornuti that are equal in length, and the female genitalia having the ductus bursae about the same length as the corpus bursae and broadening slightly from the inception of the ductus seminalis to the corpus bursae. In <tp:taxon-name>Isodemis serpentinana</tp:taxon-name>, the male genitalia have a phallus bearing two cornuti that are unequal in length with the longer one undulate,and the female genitalia have a ductus bursae about 1.5 times the length of the corpus bursae and slightly broader from middle of the ductus seminalis to corpus bursae (<xref ref-type="bibr" rid="B2">Diakonoff 1948</xref>: 511, fig. 37).</p></tp:treatment-sec><tp:treatment-sec sec-type="Description"><title>Description.</title><sec sec-type="Adult: Male"><title>Adult: Male</title><p>(<xref ref-type="fig" rid="F2">Figs 2–3</xref>) wingspan17.5–22.0 mm. Female (<xref ref-type="fig" rid="F2">Fig. 4</xref>) wingspan 19.0–27.0 mm. Head, antenna and labial palpus yellow, scattered with ochreous. Thorax and tegula ochreous brown tinged with yellow. Forewing broad, nearly rectangular, apex slightly protruding anteriorly; ground color yellow, with scattered pale ochreous scales medially, densely covered with ochreous brown scales along dorsal area; markings ochreous brown with sparse brownish black scales: costal margin with two dots near base, with a triangular spot at basal 1/5; median fascia interrupted or indistinct medially, extending to distal 1/3 of dorsum, then along tornus obliquely reaching anteriorly to middle of termen; faint pale ochreous yellow stripe from below costal portion of median fascia to termen below apex, gradually narrowing; subapical blotch from middle of costal margin to before apex, narrowly stripe-shaped, with brownish black and yellow dots along costal margin; cilia ochreous mixed with brownish black, yellow at apex. Hindwing pale grayish brown, distally with a large yellow patch tinged with sparse pale ochreous brown scales; cilia pale grayish brown. Legs pale yellow, mixed with brownish black on ventral side of foreleg; outer side of mid- and hindlegs yellow, tinged with brownish black. Abdomen grayish brown.</p><fig id="F3" position="float" orientation="portrait"><label>Figures 11–15.</label><caption><p>Male genitalia of <tp:taxon-name>Isodemis</tp:taxon-name> spp. <bold>11–12</bold> <tp:taxon-name>Isodemis illiberalis</tp:taxon-name> (Meyrick): <bold>11</bold> slide no. SYH10014 <bold>12</bold> slide no. SYH10002 (showing variation of genitalia) <bold>13</bold> <tp:taxon-name>Isodemis stenotera</tp:taxon-name> Diakonoff, slide no. SYH09017 <bold>14</bold> <tp:taxon-name>Isodemis proxima</tp:taxon-name> Razowski,slide no. SYH10015 <bold>15</bold> <tp:taxon-name>Isodemis quadrata</tp:taxon-name> sp. n., holotype, slide no. WXP03332.</p></caption><graphic xmlns:xlink="http://www.w3.org/1999/xlink" xlink:href="ZooKeys-077-051-g003.jpg" position="float" orientation="portrait" xlink:type="simple"/></fig><fig id="F4" position="float" orientation="portrait"><label>Figures 16–20.</label><caption><p>Genitalia of <tp:taxon-name>Isodemis</tp:taxon-name> spp. 16–17. ♂: <bold>16</bold> <tp:taxon-name>Isodemis guangxiensis</tp:taxon-name> sp. n., paratype, slide no. SYH10010 <bold>17</bold> <tp:taxon-name>Isodemis hainanensis</tp:taxon-name> sp. n., holotype, slide no. SYH09042 18–20. ♀: <bold>18</bold> <tp:taxon-name>Isodemis stenotera</tp:taxon-name> Diakonoff, slide no. SYH10005 <bold>19</bold> <tp:taxon-name>Isodemis quadrata</tp:taxon-name> sp. n., paratype, slide no. SYH10003 <bold>20</bold> <tp:taxon-name>Isodemis hainanensis</tp:taxon-name> sp. n. paratype, slide no. SYH09043.</p></caption><graphic xmlns:xlink="http://www.w3.org/1999/xlink" xlink:href="ZooKeys-077-051-g004.jpg" position="float" orientation="portrait" xlink:type="simple"/></fig></sec><sec sec-type="Female genitalia"><title>Female genitalia</title><p>(<xref ref-type="fig" rid="F4">Fig. 18</xref>). Papilla analis long and narrow, distal 2/5 slightly expanded. Apophysis anterioris about 1.3 times length of apophysis posterioris. Sterigma nearly band-shaped, protrudent backward posterolaterally. Antrum short, with inner sclerite anteriorly; ductus seminalis from posterior 1/5 of ductus bursae; ductus bursae about same length as corpus bursae, broadened slightly from inception of ductus seminalis to corpus bursae; cestum absent. Corpus bursae rounded; signum horn-shaped, with tiny spines on ventral surface, dentate marginally, its globular process about 1/4 length of signum.</p></sec></tp:treatment-sec><tp:treatment-sec sec-type="Distribution"><title>Distribution.</title><p>China (Hunan, Guangxi, Hainan, Tibet, Yunnan), Indonesia (Sumatra).</p></tp:treatment-sec><tp:treatment-sec sec-type="Variation"><title>Variation.</title><p>In some male individuals, the median fascia has a small brownish yellow spot placed near the posterior 1/4 of termen, connected with the yellow stripe above it (<xref ref-type="fig" rid="F2">Fig. 3</xref>); the vinculum has a tiny spine at middle on the anterior margin in the male genitalia.</p></tp:treatment-sec><tp:treatment-sec sec-type="Notes"><title>Notes.</title><p>The female of this species is described for the first time.</p><!--PageBreak--></tp:treatment-sec><tp:treatment-sec><!--Section generated to contain objects referenced in tp:taxon-treatment.--><fig id="F2" position="float" orientation="portrait"><label>Figures 1–10.</label><caption><p>Adults of <tp:taxon-name>Isodemis</tp:taxon-name> spp. <bold>1</bold> <tp:taxon-name>Isodemis illiberalis</tp:taxon-name> (Meyrick), ♂ <bold>2–3</bold> <tp:taxon-name>Isodemis stenotera</tp:taxon-name> Diakonoff, ♂ (showing variation of markings) <bold>4</bold> <tp:taxon-name>Isodemis stenotera</tp:taxon-name> Diakonoff, ♀ <bold>5</bold> <tp:taxon-name>Isodemis proxima</tp:taxon-name> Razowski,♂ <bold>6</bold> <tp:taxon-name>Isodemis quadrata</tp:taxon-name> sp. n., holotype, ♂ <bold>7</bold> <tp:taxon-name>Isodemis quadrata</tp:taxon-name> sp. n., paratype, ♀ <bold>8</bold> <tp:taxon-name>Isodemis guangxiensis</tp:taxon-name> sp. n. (male) <bold>9</bold> <tp:taxon-name>Isodemis hainanensis</tp:taxon-name> sp. n., holotype, ♂ <bold>10</bold> <tp:taxon-name>Isodemis hainanensis</tp:taxon-name> sp. n., paratype, ♀.</p></caption><graphic xmlns:xlink="http://www.w3.org/1999/xlink" xlink:href="ZooKeys-077-051-g002.jpg" position="float" orientation="portrait" xlink:type="simple"/></fig></tp:treatment-sec><ref-list><ref id="B5"><mixed-citation xmlns:xlink="http://www.w3.org/1999/xlink" xlink:type="simple"><person-group><name name-style="western"><surname>Diakonoff</surname><given-names>A</given-names></name></person-group> (<year>1983</year>)<article-title> Tortricidea from Atjeh, Northern Sumatra (Lepidoptera)</article-title>. <source>Zoologische Verhandelingen</source>, <publisher-loc>Leiden</publisher-loc><volume>204</volume>: <fpage>1</fpage>–<lpage>132</lpage>, pls 1–22.</mixed-citation></ref><ref id="B2"><mixed-citation xmlns:xlink="http://www.w3.org/1999/xlink" xlink:type="simple"><person-group><name name-style="western"><surname>Diakonoff</surname><given-names>A</given-names></name></person-group> (<year>1948</year>)<article-title> Records and Descriptions of Microlepidoptera (2).</article-title><source>Treubia</source><volume>19</volume> (<issue>3</issue>):<fpage>483</fpage>-<lpage>524</lpage>.</mixed-citation></ref></ref-list></tp:taxon-treatment>
