# Supplementary material for: Review of the genus Isodemis Diakonoff (Lepidoptera, Tortricidae) from China, with description of three new species
Source: Zookeys. 2011 Jan 26;(77):51–64. doi: 10.3897/zookeys.77.937 (PMC3088057; doi:10.3897/zookeys.77.937)
Supplement: XML Treatment for Isodemis serpentinana [file zookeys.77.937-treatment5.xml]

<!DOCTYPE tp:taxon-treatment
  PUBLIC "-//TaxonX//DTD Taxonomic Treatment Publishing DTD v0 20100105//EN" "tax-treatment-NSO.dtd">
<tp:taxon-treatment xmlns:tp="http://www.plazi.org/taxpub"><tp:treatment-meta><mixed-citation publication-type="journal"><person-group><name><surname>Sun</surname><given-names>Yinghui</given-names></name><name><surname>Li</surname><given-names>Houhun</given-names></name></person-group><article-title>Review of the genus <italic>Isodemis</italic> Diakonoff (Lepidoptera, Tortricidae) from China, with description of three new species</article-title><source>Zookeys</source><day>26</day><month>1</month><year>2011</year><volume>2011</volume><issue>77</issue><fpage>51</fpage><lpage>64</lpage><pub-id pub-id-type="doi">10.3897/zookeys.77.937</pub-id></mixed-citation></tp:treatment-meta><tp:nomenclature><tp:taxon-name>
                        <tp:taxon-name-part taxon-name-part-type="genus">Isodemis</tp:taxon-name-part>
                        <tp:taxon-name-part taxon-name-part-type="species">serpentinana</tp:taxon-name-part>
                    </tp:taxon-name><tp:taxon-authority>(Walker, 1863)</tp:taxon-authority><tp:nomenclature-citation-list><tp:nomenclature-citation><tp:taxon-name>Batodes serpentinana</tp:taxon-name><comment><xref ref-type="bibr" rid="B14">Walker 1863</xref>: 317. Type locality: Indonesia.</comment></tp:nomenclature-citation><tp:nomenclature-citation><tp:taxon-name>(Tortrix?) sulana</tp:taxon-name><comment><xref ref-type="bibr" rid="B15">Walker 1866</xref>: 1784. Type locality: New Guinea.</comment></tp:nomenclature-citation><tp:nomenclature-citation><tp:taxon-name>Cacoecia serpentinana</tp:taxon-name><comment> (Walker, 1863): <xref ref-type="bibr" rid="B7">Meyrick 1912</xref>: 18.</comment></tp:nomenclature-citation><tp:nomenclature-citation><tp:taxon-name>Tortrix serpentinana</tp:taxon-name><comment> (Walker, 1863): <xref ref-type="bibr" rid="B9">Meyrick 1921</xref>: 149.</comment></tp:nomenclature-citation><tp:nomenclature-citation><tp:taxon-name>Syndemis serpentinana</tp:taxon-name><comment> (Walker, 1863): <xref ref-type="bibr" rid="B1">Diakonoff 1941</xref>: 41.</comment></tp:nomenclature-citation><tp:nomenclature-citation><tp:taxon-name>Isodemis serpentinana</tp:taxon-name><comment> (Walker, 1863): <xref ref-type="bibr" rid="B3">Diakonoff 1952</xref>: 147.</comment></tp:nomenclature-citation></tp:nomenclature-citation-list></tp:nomenclature><tp:treatment-sec sec-type="Distribution"><title>Distribution.</title><p>China (Hainan, Yunnan, Taiwan); India, Indonesia (Borneo, Java, Sumatra), New Guinea, Philippine, Sri Lanka, Tailand.</p></tp:treatment-sec><tp:treatment-sec sec-type="Notes"><title>Notes.</title><p>Based on the description of <tp:taxon-name>Isodemis serpentinana</tp:taxon-name> and the illustration of its male genitalia provided by <xref ref-type="bibr" rid="B1">Diakonoff (1941)</xref>, this species is distinguished by the phallus bearing two unequal cornuti with the longer one undulate in the male genitalia. When <xref ref-type="bibr" rid="B5">Diakonoff (1983)</xref> described <tp:taxon-name>Isodemis stenotera</tp:taxon-name>, hepointed out that <tp:taxon-name>Isodemis stenotera</tp:taxon-name> was very similar to <tp:taxon-name>Isodemis serpentinana</tp:taxon-name> superficially, but could be separated by the male genitalia having two cornuti equal in length. By checking the holotype deposited in the Natural History Museum, London, we also found that the subapical blotch in <tp:taxon-name>Isodemis serpentinana</tp:taxon-name> is subtriangular, while it is narrowly semioval in <tp:taxon-name>Isodemis stenotera</tp:taxon-name>. More differences of the two species are stated under <tp:taxon-name>Isodemis stenotera</tp:taxon-name>.</p><!--PageBreak--></tp:treatment-sec><ref-list><ref id="B14"><mixed-citation xmlns:xlink="http://www.w3.org/1999/xlink" xlink:type="simple"><person-group><name name-style="western"><surname>Walker</surname><given-names>F</given-names></name></person-group> (<year>1863</year>)<article-title> List of the specimens of Lepidopterous Insects in the collection of the British Museum.</article-title><source>Order of the Trustees press, London</source><volume>28</volume>:<fpage>287</fpage>-<lpage>561</lpage>.</mixed-citation></ref><ref id="B15"><mixed-citation xmlns:xlink="http://www.w3.org/1999/xlink" xlink:type="simple"><person-group><name name-style="western"><surname>Walker</surname><given-names>F</given-names></name></person-group> (<year>1866</year>)<article-title> List of the specimens of Lepidopterous Insects in the collection of the British Museum.</article-title><source>Order of the Trustees press, London</source><volume>35</volume>:<fpage>1535</fpage>-<lpage>2040</lpage>.</mixed-citation></ref><ref id="B7"><mixed-citation xmlns:xlink="http://www.w3.org/1999/xlink" xlink:type="simple"><person-group><name name-style="western"><surname>Meyrick</surname><given-names>E</given-names></name></person-group> (<year>1912</year>)<source> Tortricidae.</source><publisher-name>In: Wagner (Ed) Lepidopterorum Catalogus. Pars 10.</publisher-name><publisher-loc>8</publisher-loc><lpage>6</lpage> pp.</mixed-citation></ref><ref id="B9"><mixed-citation xmlns:xlink="http://www.w3.org/1999/xlink" xlink:type="simple"><person-group><name name-style="western"><surname>Meyrick</surname><given-names>E</given-names></name></person-group> (<year>1921</year>)<article-title> New Micro-Lepidoptera.</article-title><source>Zoologische Mededelingen, Leiden</source><volume>6</volume>:<fpage>145</fpage>-<lpage>202</lpage>.</mixed-citation></ref><ref id="B1"><mixed-citation xmlns:xlink="http://www.w3.org/1999/xlink" xlink:type="simple"><person-group><name name-style="western"><surname>Diakonoff</surname><given-names>A</given-names></name></person-group> (<year>1941</year>)<article-title> New Asiatic and Papuan Tortricidae with records of other species (3rd communication on Indo-Malayan and Papuan Microlepidoptera).</article-title><source>Treubia</source><volume>18</volume>:<fpage>29</fpage>-<lpage>44</lpage>.</mixed-citation></ref><ref id="B3"><mixed-citation xmlns:xlink="http://www.w3.org/1999/xlink" xlink:type="simple"><person-group><name name-style="western"><surname>Diakonoff</surname><given-names>A</given-names></name></person-group> (<year>1952</year>)<article-title> Wissenschaftliche Ergebnisse der Sumba-Expedition des Museums für Völkerkunde und des Naturhistorischen Museums in Basel, 1949. Microlepidoptera. Part 1</article-title>. <source>Verhandlungen der Naturforschenden Gesellschaft in Basel</source><volume>63</volume>: <fpage>137</fpage>–<lpage>152</lpage>.</mixed-citation></ref><ref id="B5"><mixed-citation xmlns:xlink="http://www.w3.org/1999/xlink" xlink:type="simple"><person-group><name name-style="western"><surname>Diakonoff</surname><given-names>A</given-names></name></person-group> (<year>1983</year>)<article-title> Tortricidea from Atjeh, Northern Sumatra (Lepidoptera)</article-title>. <source>Zoologische Verhandelingen</source>, <publisher-loc>Leiden</publisher-loc><volume>204</volume>: <fpage>1</fpage>–<lpage>132</lpage>, pls 1–22.</mixed-citation></ref></ref-list></tp:taxon-treatment>
