# Supplementary material for: Review of the genus Isodemis Diakonoff (Lepidoptera, Tortricidae) from China, with description of three new species
Source: Zookeys. 2011 Jan 26;(77):51–64. doi: 10.3897/zookeys.77.937 (PMC3088057; doi:10.3897/zookeys.77.937)
Supplement: XML Treatment for Isodemis guangxiensis [file zookeys.77.937-treatment7.xml]

<!DOCTYPE tp:taxon-treatment
  PUBLIC "-//TaxonX//DTD Taxonomic Treatment Publishing DTD v0 20100105//EN" "tax-treatment-NSO.dtd">
<tp:taxon-treatment xmlns:tp="http://www.plazi.org/taxpub"><tp:treatment-meta><mixed-citation publication-type="journal"><person-group><name><surname>Sun</surname><given-names>Yinghui</given-names></name><name><surname>Li</surname><given-names>Houhun</given-names></name></person-group><article-title>Review of the genus <italic>Isodemis</italic> Diakonoff (Lepidoptera, Tortricidae) from China, with description of three new species</article-title><source>Zookeys</source><day>26</day><month>1</month><year>2011</year><volume>2011</volume><issue>77</issue><fpage>51</fpage><lpage>64</lpage><pub-id pub-id-type="doi">10.3897/zookeys.77.937</pub-id></mixed-citation></tp:treatment-meta><tp:nomenclature><tp:taxon-name>
                        <tp:taxon-name-part taxon-name-part-type="genus">Isodemis</tp:taxon-name-part>
                        <tp:taxon-name-part taxon-name-part-type="species">guangxiensis</tp:taxon-name-part>
                    <object-id xmlns:xlink="http://www.w3.org/1999/xlink" xlink:type="simple">urn:lsid:zoobank.org:act:F2E5B790-7F5B-46F6-813D-F1CC182AD4E6</object-id>
                    </tp:taxon-name><tp:taxon-status xmlns:xlink="http://www.w3.org/1999/xlink" xlink:type="simple">sp. n.</tp:taxon-status><xref ref-type="fig" rid="F2">Figs 8</xref><xref ref-type="fig" rid="F4">16</xref></tp:nomenclature><tp:treatment-sec sec-type="Type material"><title>Type material.</title><p>Holotype ♂ – <bold>China, Guangxi Zhuang Autonomous Reging:</bold> Rongshui Miao Autonomous County (25°04'N, 109°13'E), 31.VII.2003, genitalia slide no. SYH09041. Paratype: 1 ♂, Huaping Nature Reserves (23°39'N, 109°55'E), 1300 m, 1.VIII.2006, coll. Weichun Li.</p></tp:treatment-sec><tp:treatment-sec sec-type="Diagnosis"><title>Diagnosis.</title><p>This species is similar to <tp:taxon-name>Isodemis illiberalis</tp:taxon-name> both in appearance and in male genitalia, but can be separated by the median fascia extending from the costal margin to the dorsum, the subapical blotch reaching across 1/3 width of wing and the phallus having eight deciduous cornuti and two non-deciduous cornuti. In <tp:taxon-name>Isodemis illiberalis</tp:taxon-name>, the median fascia extends from below the costal fold to the dorsum, the subapical blotch reaches the tornus and the phallus has eight to twenty-three deciduous cornuti and a single non-deciduous cornutus. <tp:taxon-name>Isodemis guangxiensis</tp:taxon-name> is superficially also similar to <tp:taxon-name>Isodemis quadrata</tp:taxon-name>, the differences between them are as follows: in <tp:taxon-name>Isodemis guangxiensis</tp:taxon-name>, the uncus broadens from the basal 1/4 to the apex and the phallus bears eight deciduous cornuti and two non-deciduous cornuti, whereas in <tp:taxon-name>Isodemis quadrata</tp:taxon-name>, the uncus is quadrate and the phallus has ten deciduous cornuti and a single non-deciduous cornutus.</p><!--PageBreak--></tp:treatment-sec><tp:treatment-sec sec-type="Description"><title>Description.</title><sec sec-type="Adult: Male"><title>Adult: Male</title><p>(<xref ref-type="fig" rid="F2">Fig. 8</xref>) wingspan 18.0–18.5 mm. Head yellowish brown. Antenna and labial palpus ochreous brown, with scattered yellowish brown scales. Thorax and tegula dark grayish brown, sparsely mixed with yellowish brown. Forewing yellowish brown tinged with ochreous scales; costal fold densely suffused with brownish black scales, about 3/5 length of costal margin; markings brownish black mottled with ochreous: median fascia extending from costal margin to distal 2/5 of dorsum, interrupted near costal margin, with nearly oval gray patch present on its outer side posteriorly; short stripe from basal 1/4 of dorsum extending anteriorly and touching inner side of median fascia at anterior 1/3, forming an irregularly semicircular pattern above dorsum, leaving a rounded subtriangular patch of groundcolour near middle of dorsum; subapical blotch inverted triangular, from distal 1/3 of costal margin to before apex, reaching across 1/3 width of wing; with small diffusion near middle of termen; cilia yellowish brown mixed with brownish black. Hindwing and cilia grayish brown. Legs dark yellow, mottled brownish black on ventral side of foreleg and on outer side of mid- and hindlegs. Abdomen grayish brown.</p></sec><sec sec-type="Male genitalia"><title>Male genitalia</title><p>(<xref ref-type="fig" rid="F3">Fig. 16</xref>). Uncus nearly rectangular in basal 1/4, then broadened slightly to rounded apex, densely setose in distal half. Gnathos arm slender and long; terminal plate triangular, about 2/3 length of arm. Valva slightly widened distally, length about 2 times of width, rounded terminally; transtilla irregularly round, with pointed apical process. Sacculus weakly sclerotized, protruding ventrally at middle; terminal process nearly triangular, rounded at apex, reaching plica. Vinculum somewhat concave at middle on anterior margin. Juxta large and broad, straight on anterior margin; posterior margin concave and arched, protruding posterolaterally. Phallus slightly shorter than length of valva, slightly curved and dilated in basal 2/5, with eight deciduous cornuti and two non-deciduous unequal cornuti that are about 1/3 length of phallus.</p></sec><sec sec-type="Female"><title>Female.</title><p>Unknown.</p></sec></tp:treatment-sec><tp:treatment-sec sec-type="Distribution"><title>Distribution.</title><p>China (Guangxi).</p></tp:treatment-sec><tp:treatment-sec sec-type="Etymology"><title>Etymology.</title><p>The name is derived from the type locality.</p></tp:treatment-sec><tp:treatment-sec><!--Section generated to contain objects referenced in tp:taxon-treatment.--><fig id="F2" position="float" orientation="portrait"><label>Figures 1–10.</label><caption><p>Adults of <tp:taxon-name>Isodemis</tp:taxon-name> spp. <bold>1</bold> <tp:taxon-name>Isodemis illiberalis</tp:taxon-name> (Meyrick), ♂ <bold>2–3</bold> <tp:taxon-name>Isodemis stenotera</tp:taxon-name> Diakonoff, ♂ (showing variation of markings) <bold>4</bold> <tp:taxon-name>Isodemis stenotera</tp:taxon-name> Diakonoff, ♀ <bold>5</bold> <tp:taxon-name>Isodemis proxima</tp:taxon-name> Razowski,♂ <bold>6</bold> <tp:taxon-name>Isodemis quadrata</tp:taxon-name> sp. n., holotype, ♂ <bold>7</bold> <tp:taxon-name>Isodemis quadrata</tp:taxon-name> sp. n., paratype, ♀ <bold>8</bold> <tp:taxon-name>Isodemis guangxiensis</tp:taxon-name> sp. n. (male) <bold>9</bold> <tp:taxon-name>Isodemis hainanensis</tp:taxon-name> sp. n., holotype, ♂ <bold>10</bold> <tp:taxon-name>Isodemis hainanensis</tp:taxon-name> sp. n., paratype, ♀.</p></caption><graphic xmlns:xlink="http://www.w3.org/1999/xlink" xlink:href="ZooKeys-077-051-g002.jpg" position="float" orientation="portrait" xlink:type="simple"/></fig><fig id="F4" position="float" orientation="portrait"><label>Figures 16–20.</label><caption><p>Genitalia of <tp:taxon-name>Isodemis</tp:taxon-name> spp. 16–17. ♂: <bold>16</bold> <tp:taxon-name>Isodemis guangxiensis</tp:taxon-name> sp. n., paratype, slide no. SYH10010 <bold>17</bold> <tp:taxon-name>Isodemis hainanensis</tp:taxon-name> sp. n., holotype, slide no. SYH09042 18–20. ♀: <bold>18</bold> <tp:taxon-name>Isodemis stenotera</tp:taxon-name> Diakonoff, slide no. SYH10005 <bold>19</bold> <tp:taxon-name>Isodemis quadrata</tp:taxon-name> sp. n., paratype, slide no. SYH10003 <bold>20</bold> <tp:taxon-name>Isodemis hainanensis</tp:taxon-name> sp. n. paratype, slide no. SYH09043.</p></caption><graphic xmlns:xlink="http://www.w3.org/1999/xlink" xlink:href="ZooKeys-077-051-g004.jpg" position="float" orientation="portrait" xlink:type="simple"/></fig><fig id="F3" position="float" orientation="portrait"><label>Figures 11–15.</label><caption><p>Male genitalia of <tp:taxon-name>Isodemis</tp:taxon-name> spp. <bold>11–12</bold> <tp:taxon-name>Isodemis illiberalis</tp:taxon-name> (Meyrick): <bold>11</bold> slide no. SYH10014 <bold>12</bold> slide no. SYH10002 (showing variation of genitalia) <bold>13</bold> <tp:taxon-name>Isodemis stenotera</tp:taxon-name> Diakonoff, slide no. SYH09017 <bold>14</bold> <tp:taxon-name>Isodemis proxima</tp:taxon-name> Razowski,slide no. SYH10015 <bold>15</bold> <tp:taxon-name>Isodemis quadrata</tp:taxon-name> sp. n., holotype, slide no. WXP03332.</p></caption><graphic xmlns:xlink="http://www.w3.org/1999/xlink" xlink:href="ZooKeys-077-051-g003.jpg" position="float" orientation="portrait" xlink:type="simple"/></fig></tp:treatment-sec></tp:taxon-treatment>
