# Supplementary material for: Review of the genus Isodemis Diakonoff (Lepidoptera, Tortricidae) from China, with description of three new species
Source: Zookeys. 2011 Jan 26;(77):51–64. doi: 10.3897/zookeys.77.937 (PMC3088057; doi:10.3897/zookeys.77.937)
Supplement: XML Treatment for Isodemis hainanensis [file zookeys.77.937-treatment8.xml]

<!DOCTYPE tp:taxon-treatment
  PUBLIC "-//TaxonX//DTD Taxonomic Treatment Publishing DTD v0 20100105//EN" "tax-treatment-NSO.dtd">
<tp:taxon-treatment xmlns:tp="http://www.plazi.org/taxpub"><tp:treatment-meta><mixed-citation publication-type="journal"><person-group><name><surname>Sun</surname><given-names>Yinghui</given-names></name><name><surname>Li</surname><given-names>Houhun</given-names></name></person-group><article-title>Review of the genus <italic>Isodemis</italic> Diakonoff (Lepidoptera, Tortricidae) from China, with description of three new species</article-title><source>Zookeys</source><day>26</day><month>1</month><year>2011</year><volume>2011</volume><issue>77</issue><fpage>51</fpage><lpage>64</lpage><pub-id pub-id-type="doi">10.3897/zookeys.77.937</pub-id></mixed-citation></tp:treatment-meta><tp:nomenclature><tp:taxon-name>
                        <tp:taxon-name-part taxon-name-part-type="genus">Isodemis</tp:taxon-name-part>
                        <tp:taxon-name-part taxon-name-part-type="species">hainanensis</tp:taxon-name-part>
                    <object-id xmlns:xlink="http://www.w3.org/1999/xlink" xlink:type="simple">urn:lsid:zoobank.org:act:0BDC5A29-95B3-43AC-A8B3-77C9BDC4DA8F</object-id>
                    </tp:taxon-name><tp:taxon-status xmlns:xlink="http://www.w3.org/1999/xlink" xlink:type="simple">sp. n.</tp:taxon-status><xref ref-type="fig" rid="F2">Figs 9–10</xref><xref ref-type="fig" rid="F3">17</xref><xref ref-type="fig" rid="F4">20</xref></tp:nomenclature><tp:treatment-sec sec-type="Type material"><title>Type material.</title><p>Holotype ♂ − <bold>China, Hainan Province:</bold> Mt. Wuzhi Nature Reserves (18°52'N, 109°40'E), 740 m, 15.IV.2009, coll. Qing Jin and Bingbing Hu, genitalia slide no. SYH09042. Paratype: 1 ♀, Jianfengling (18°44'N, 109°10'E), 800–900 m, 6.XII.2009, coll. Zhaohui Du.</p></tp:treatment-sec><tp:treatment-sec sec-type="Diagnosis"><title>Diagnosis.</title><p>This species is superficially very similar to <tp:taxon-name>Isodemis longicera</tp:taxon-name> and <tp:taxon-name>Isodemis brevicera</tp:taxon-name>, but it can be separated by the uncus being slightly narrowed in the distal 2/5 and rounded apically, the spine-shaped terminal process of the sacculus not reaching plica and the phallus bearing eight cornuti. In <tp:taxon-name>Isodemis longicera</tp:taxon-name>, the uncus is slightly concave at middle on posterior margin, the terminal process of the sacculus reaches the plica and the phallus bears twelve cornuti; in <tp:taxon-name>Isodemis brevicera</tp:taxon-name>, the uncus broadens from base to apex, the terminal<!--PageBreak--> process of the sacculus is nearly triangular, and the phallus has ten cornuti. Female genitalia resemble those of <tp:taxon-name>Isodemis ngoclinha</tp:taxon-name>, but can be distinguished by the anterior portion of the papilla analis not being inflated and the sterigma extending posteriorly uniformly in width to both sides; whereas in <tp:taxon-name>Isodemis ngoclinha</tp:taxon-name>, the basal 2/3 of papilla analis is inflated, and the sterigma widens from the inception of ductus bursae to the lateral side.</p></tp:treatment-sec><tp:treatment-sec sec-type="Description"><title>Description.</title><sec sec-type="Adult: Male"><title>Adult: Male</title><p>(<xref ref-type="fig" rid="F2">Fig. 9</xref>) wingspan 17.5 mm. Head, antenna and labial palpus grayish brown, mixed with brownish black scales. Thorax and tegula brownish black, with sparse grayish brown scales. Forewing dark yellowish brown, tinged with ochreous scales in distal half; costal fold narrow, about 1/2 length of costal margin, brownish black, with short black stripes along costal margin; markings brownish black mottled ochreous: median fascia interrupted near costal margin, reaching above tornus, then extending obliquely anteriorly to lower corner of cell; longitudinal broad median stripe from apical margin of median fascia to end of cell, forming an annular pattern with indentation; subapical blotch from distal 2/5 of costal margin to apex, reaching across 1/4 width of wing; pale brownish black terminal lines between veins; dorsal area densely suffused with grayish brown scales, forming a broad band along dorsum; cilia grayish brown mixed with brownish black. Hindwing and cilia grayish brown. Legs dark yellowish brown, mottled brownish black on ventral side of foreleg and on outer side of mid- and hindlegs. Abdomen dark grayish brown.</p></sec><sec sec-type="Female"><title>Female</title><p>(<xref ref-type="fig" rid="F2">Fig. 10</xref>) wingspan 22.0 mm. As in male except with small, brownish black basal fascia near base; costal margin more arched basallythan in male; subapical blotch from middle of costal margin to apex, narrow, reaching across 1/5 width of wing; stripe along anal vein to beyond mid-length of wing.</p></sec><sec sec-type="Male genitalia"><title>Male genitalia</title><p>(<xref ref-type="fig" rid="F4">Fig. 17</xref>). Tegumen with a small triangular process at posterior 1/4 medially. Uncus nearly rectangular, slightly narrowed in distal 2/5, sparsely setose in distal half, rounded at apex. Gnathos arm tapering to distal end, with distinct lateral prominence that bears many tiny spines; terminal plate short, about 1/2 length of arm. Valva length about two times width, rounded terminally; plica extremely thin, straight; small sclerotized projection at basal 1/3 between plica and ventral margin. Transtilla irregularly oval, with pointed and curved apical process. Sacculus sclerotized; terminal process a long spine, not reaching plica. Vinculum sclerotized anteriorly. Juxta approximately semioval, slightly concave at middle on posterior margin. Phallus about 2/3 length of valva, pistol-shaped, basal 1/3 dilated; cornuti composed of one deciduous cornutus and seven non-deciduous cornuti, each about 1/4 length of phallus.</p></sec><sec sec-type="Female genitalia"><title>Female genitalia</title><p>(<xref ref-type="fig" rid="F4">Fig. 20</xref>). Papilla analis broad. Apophysis anterioris about 1.3 times length of apophysis posterioris. Sterigma narrow and long transversely, weakly notched at middle posteriorly. Antrum long, about 1/4 length of ductus bursae, anterior 1/3 sclerotized; ductus bursae slightly longer than corpus bursae, wrinkled; ductus seminalis from middle of ductus bursae; cestum absent. Corpus bursae oval, posterior half wrinkled; signum large spine-shaped, dentate marginally, its globular process about 1/6 length of signum.</p></sec></tp:treatment-sec><tp:treatment-sec sec-type="Distribution"><title>Distribution.</title><p>China (Hainan).</p></tp:treatment-sec><tp:treatment-sec sec-type="Etymology"><title>Etymology.</title><p>The name is from the type locality.</p><!--PageBreak--></tp:treatment-sec><tp:treatment-sec><!--Section generated to contain objects referenced in tp:taxon-treatment.--><fig id="F2" position="float" orientation="portrait"><label>Figures 1–10.</label><caption><p>Adults of <tp:taxon-name>Isodemis</tp:taxon-name> spp. <bold>1</bold> <tp:taxon-name>Isodemis illiberalis</tp:taxon-name> (Meyrick), ♂ <bold>2–3</bold> <tp:taxon-name>Isodemis stenotera</tp:taxon-name> Diakonoff, ♂ (showing variation of markings) <bold>4</bold> <tp:taxon-name>Isodemis stenotera</tp:taxon-name> Diakonoff, ♀ <bold>5</bold> <tp:taxon-name>Isodemis proxima</tp:taxon-name> Razowski,♂ <bold>6</bold> <tp:taxon-name>Isodemis quadrata</tp:taxon-name> sp. n., holotype, ♂ <bold>7</bold> <tp:taxon-name>Isodemis quadrata</tp:taxon-name> sp. n., paratype, ♀ <bold>8</bold> <tp:taxon-name>Isodemis guangxiensis</tp:taxon-name> sp. n. (male) <bold>9</bold> <tp:taxon-name>Isodemis hainanensis</tp:taxon-name> sp. n., holotype, ♂ <bold>10</bold> <tp:taxon-name>Isodemis hainanensis</tp:taxon-name> sp. n., paratype, ♀.</p></caption><graphic xmlns:xlink="http://www.w3.org/1999/xlink" xlink:href="ZooKeys-077-051-g002.jpg" position="float" orientation="portrait" xlink:type="simple"/></fig><fig id="F3" position="float" orientation="portrait"><label>Figures 11–15.</label><caption><p>Male genitalia of <tp:taxon-name>Isodemis</tp:taxon-name> spp. <bold>11–12</bold> <tp:taxon-name>Isodemis illiberalis</tp:taxon-name> (Meyrick): <bold>11</bold> slide no. SYH10014 <bold>12</bold> slide no. SYH10002 (showing variation of genitalia) <bold>13</bold> <tp:taxon-name>Isodemis stenotera</tp:taxon-name> Diakonoff, slide no. SYH09017 <bold>14</bold> <tp:taxon-name>Isodemis proxima</tp:taxon-name> Razowski,slide no. SYH10015 <bold>15</bold> <tp:taxon-name>Isodemis quadrata</tp:taxon-name> sp. n., holotype, slide no. WXP03332.</p></caption><graphic xmlns:xlink="http://www.w3.org/1999/xlink" xlink:href="ZooKeys-077-051-g003.jpg" position="float" orientation="portrait" xlink:type="simple"/></fig><fig id="F4" position="float" orientation="portrait"><label>Figures 16–20.</label><caption><p>Genitalia of <tp:taxon-name>Isodemis</tp:taxon-name> spp. 16–17. ♂: <bold>16</bold> <tp:taxon-name>Isodemis guangxiensis</tp:taxon-name> sp. n., paratype, slide no. SYH10010 <bold>17</bold> <tp:taxon-name>Isodemis hainanensis</tp:taxon-name> sp. n., holotype, slide no. SYH09042 18–20. ♀: <bold>18</bold> <tp:taxon-name>Isodemis stenotera</tp:taxon-name> Diakonoff, slide no. SYH10005 <bold>19</bold> <tp:taxon-name>Isodemis quadrata</tp:taxon-name> sp. n., paratype, slide no. SYH10003 <bold>20</bold> <tp:taxon-name>Isodemis hainanensis</tp:taxon-name> sp. n. paratype, slide no. SYH09043.</p></caption><graphic xmlns:xlink="http://www.w3.org/1999/xlink" xlink:href="ZooKeys-077-051-g004.jpg" position="float" orientation="portrait" xlink:type="simple"/></fig></tp:treatment-sec></tp:taxon-treatment>
